# Supplementary material for: Two Homogametic Genotypes – One Crayfish: On the Consequences of Intersexuality
Source: iScience. 2020 Oct 6;23(11):101652. doi: 10.1016/j.isci.2020.101652 (PMC7578757; doi:10.1016/j.isci.2020.101652)
Supplement: Data S1. The Excel File Used to Run the Population Dynamics Model, Related to Figure 6 [file mmc2.xlsx]

## Sheet: Sheet1
Australian redclaw crayfish population dynamics of intersexual individuals. Written by Giulio De Leo & Tom Levy, for Levy et al.'s paper, last update: March 2020
Input demographic parameters (change these as desired)
value	unit		description
6	[months]		length of a generation, i.e., average age at which females give birth to their progeny. We use it to define the time step. It can be either 2, 3, 4 or 6 months
5	[year]		population doubling time
2.5	[year]		mean life expectancy
300	[eggs/female]		f, per-capita fecundity
0.04	[%]		a, fraction of ZW eggs that hatches as Intersexual crayfish (IS)
Derived demographic parameters (do not override formulas)
10		population doubling time [in time step units]
1.07177	l	finite growth rate over time step										simulation outcome			with IS		with no IS
0.0717735		% growth rate [in time step units]											min growth rate		0.0717779		0.0717735
0.148698		expected annual increment											max growth rate		0.0782259		0.0717735
0.818731	s	fraction of individuals surviving to the next time step											final growth rate		0.0717779		0.0717735
0.00168695	so	recruitment survival to reproductive adults in one time step. From: N(t+1) = lN(t) = s×N(t) + so×½×f×N(t) ® so = (l - s)/(½×f)
		Abundances					annual increment [%]		Fractions rep. males			reproductive output [tot eggs/parents]					reproductive output sex structure [#]					recruitment sex structure [%]					adult pop sex structure [%]					sex ratio m:f			dynamics with no intersex
		male	intersex	female	female	Total			male	intersex		ZZ & ZW	ZZ & WW	IS & ZW	IS & WW		male	intersex	female	female		male	intersex	female	female		male	intersex	female	female		male	females		male	females
[years]	generations	ZZ	IS	ZW	WW	animals			ZZ	IS							ZZ	IS	ZW	WW		ZZ	IS	ZW	WW		ZZ	IS	ZW	WW		ZZ + IS	ZW + WW		ZZ	ZW	tot	finite growth rate	sex ratio			off line simulation
1	1	20	2	21	1	44	0.0745927		0.909091	0.0909091		5727.27	272.727	572.727	27.2727		3006.82	137.455	3298.91	156.818		0.455579	0.0208264	0.499835	0.0237603		0.454545	0.0454545	0.477273	0.0227273		0.5	0.5		22	22	44	0.0717735	0.5			0.0693838
0.5	2	21.447	1.86934	22.7584	1.08328	47.158	0.0764537		0.919827	0.0801731		6280.15	298.928	547.384	26.0549		3276.92	149.029	3576.69	149.874		0.458149	0.0208359	0.500061	0.020954		0.454789	0.0396399	0.4826	0.0229712		0.494429	0.505571		23.579	23.579	47.158	0.0717735	0.5			0.0678489
1	3	23.0873	1.78189	24.6667	1.13974	50.6757	0.0775607		0.928349	0.0716505		6869.81	317.423	530.216	24.4989		3567.46	161.187	3868.5	144.803		0.460796	0.02082	0.49968	0.0187037		0.455589	0.0351627	0.486757	0.0224909		0.490752	0.509248		25.2714	25.2714	50.5427	0.0717735	0.5			0.0669484
1.5	4	24.9204	1.7308	26.7214	1.17742	54.55	0.0780989		0.935057	0.0649428		7495.81	330.286	520.609	22.9394		3878.06	173.999	4175.97	141.622		0.463348	0.0207892	0.498942	0.0169209		0.456836	0.0317288	0.489851	0.0215842		0.488565	0.511435		27.0852	27.0852	54.1704	0.0717735	0.5			0.0665106
2	5	26.9452	1.71059	28.9223	1.2029	58.781	0.0782259		0.940306	0.0596944		8158.73	339.327	517.949	21.5418		4208.85	187.538	4500.9	140.258		0.465707	0.0207509	0.498022	0.0155195		0.4584	0.0291011	0.492035	0.020464		0.487501	0.512499		29.0292	29.0292	58.0583	0.0717735	0.5			0.0664021
2.5	6	29.161	1.71688	31.2724	1.22146	63.3717	0.0780692		0.944398	0.0556022		8860.06	346.062	521.644	20.3747		4560.44	201.884	4845.22	140.598		0.467827	0.02071	0.49704	0.0144231		0.460158	0.0270922	0.493475	0.0192745		0.48725	0.51275		31.1127	31.1127	62.2254	0.0717735	0.5			0.0665209
3	7	31.5682	1.74623	33.7773	1.23723	68.329	0.0777282		0.947583	0.0524166		9602.04	351.713	531.147	19.4554		4933.81	217.121	5210.91	142.514		0.469692	0.0206697	0.496072	0.0135672		0.462004	0.0255562	0.494333	0.0181069		0.48756	0.51244		33.3458	33.3458	66.6915	0.0717735	0.5			0.0667889
3.5	8	34.169	1.79597	36.4451	1.25337	73.6634	0.0772775		0.950063	0.0499366		10387.5	357.235	545.982	18.7767		5330.26	233.335	5600.05	145.884		0.471307	0.0206317	0.495162	0.0128992		0.463853	0.0243807	0.494751	0.0170148		0.488234	0.511766		35.7391	35.7391	71.4782	0.0717735	0.5			0.0671481
4	9	36.9671	1.86404	39.2857	1.27227	79.3891	0.0767718		0.951996	0.0480037		11220	363.36	565.758	18.3221		5751.42	250.615	6014.76	150.6		0.472691	0.0205973	0.494334	0.0123774		0.465644	0.0234798	0.49485	0.0160258		0.489124	0.510876		38.3042	38.3042	76.6084	0.0717735	0.5			0.0675557
4.5	10	39.9685	1.94892	42.311	1.2957	85.5241	0.0762493		0.953506	0.0464943		12103.1	370.638	590.167	18.0729		6199.11	269.053	6457.27	156.578		0.473865	0.0205666	0.493599	0.011969		0.467336	0.022788	0.494726	0.0151502		0.490124	0.509876		41.0535	41.0535	82.1069	0.0717735	0.5			0.0679808
5	11	43.181	2.04952	45.5344	1.32497	92.0899	0.0757361		0.954687	0.0453128		13041.3	379.48	618.988	18.0115		6675.42	288.746	6929.91	163.753		0.474854	0.0205399	0.492957	0.0116485		0.4689	0.0222556	0.494456	0.0143878		0.491156	0.508844		44	44	88	0.0717735	0.5			0.0684021
5.5	12	46.6147	2.16511	48.9709	1.36104	99.1117	0.0752488		0.955615	0.0443853		14039.2	390.189	652.076	18.123		7182.61	309.795	7435.08	172.08		0.475683	0.0205168	0.492404	0.0113964		0.470325	0.0218451	0.494098	0.0137324		0.49217	0.50783		47.158	47.158	94.3161	0.0717735	0.5			0.0688053
6	13	50.2816	2.29525	52.6366	1.40462	106.618	0.0747975		0.956345	0.0436551		15101.6	402.989	689.356	18.3956		7723.15	332.307	7975.37	181.537		0.476374	0.0204971	0.491931	0.0111974		0.471605	0.0215278	0.493693	0.0131743		0.493133	0.506867		50.5427	50.5427	101.085	0.0717735	0.5			0.0691817
6.5	14	54.1957	2.43978	56.5492	1.45625	114.641	0.0743871		0.956921	0.0430786		16234	418.054	730.819	18.8199		8299.68	356.394	8553.46	192.115		0.476948	0.0204805	0.491531	0.01104		0.472743	0.0212819	0.493273	0.0127027		0.494025	0.505975		54.1704	54.1704	108.341	0.0717735	0.5			0.0695262
7	15	58.3728	2.59874	60.7279	1.51636	123.216	0.0740193		0.957378	0.0426221		17441.9	435.519	776.506	19.3892		8915.05	382.176	9172.22	203.821		0.477423	0.0204665	0.491195	0.0109151		0.473745	0.021091	0.492858	0.0123065		0.494836	0.505164		58.0583	58.0583	116.117	0.0717735	0.5			0.0698368
7.5	16	62.8309	2.77238	65.1929	1.58533	132.381	0.0736935		0.95774	0.0422598		18731.3	455.5	826.511	20.0987		9572.3	409.779	9834.7	216.677		0.477816	0.0204547	0.490914	0.0108158		0.47462	0.0209424	0.492462	0.0119754		0.495562	0.504438		62.2254	62.2254	124.451	0.0717735	0.5			0.0701134
8	17	67.5896	2.96111	69.9661	1.66348	142.18	0.0734077		0.958029	0.0419714		20108.8	478.098	880.971	20.9456		10274.7	439.339	10544.1	230.716		0.478139	0.020445	0.490679	0.0107365		0.47538	0.0208265	0.492094	0.0116998		0.496206	0.503794		66.6915	66.6915	133.383	0.0717735	0.5			0.0703572
8.5	18	72.6705	3.1655	75.0708	1.75115	152.658	0.073159		0.958259	0.0417413		21581.2	503.416	940.066	21.9286		11025.6	471	11304	245.981		0.478405	0.0204369	0.490485	0.0106732		0.476035	0.0207359	0.491758	0.0114711		0.496771	0.503229		71.4782	71.4782	142.956	0.0717735	0.5			0.0705702
9	19	78.0973	3.38624	80.5321	1.84868	163.864	0.0729441		0.958443	0.0415574		23155.6	531.555	1004.01	23.0479		11828.8	504.916	12118	262.527		0.478623	0.0204302	0.490324	0.0106225		0.476597	0.0206649	0.491456	0.0112818		0.497262	0.502738		76.6084	76.6084	153.217	0.0717735	0.5			0.070755
9.5	20	83.8953	3.62419	86.3765	1.95644	175.852	0.0727594		0.95859	0.0414101		24839.9	562.627	1073.06	24.3049		12688.2	541.25	12990	280.417		0.478803	0.0204246	0.490191	0.0105818		0.477078	0.0206093	0.491188	0.0111255		0.497687	0.502313		82.1069	82.1069	164.214	0.0717735	0.5			0.0709142
10	21	90.092	3.8803	92.6326	2.07485	188.68	0.0726015		0.958708	0.0412919		26642.3	596.752	1147.49	25.7023		13608	580.18	13924.3	299.725		0.478949	0.0204201	0.490082	0.0105491		0.477486	0.0205655	0.490951	0.0109967		0.498052	0.501948		88	88	176	0.0717735	0.5			0.0710508
10.5	22	96.7172	4.15565	99.3308	2.20436	202.408	0.0724671		0.958803	0.041197		28571.6	634.064	1227.64	27.2439		14592.7	621.892	14925.4	320.532		0.479069	0.0204163	0.489992	0.0105228		0.477833	0.0205311	0.490746	0.0108907		0.498364	0.501636		94.3161	94.3161	188.632	0.0717735	0.5			0.0711672
11	23	103.803	4.45146	106.504	2.3455	217.103	0.0723533		0.958879	0.0411206		30637.3	674.715	1313.85	28.9345		15647.1	666.589	15998.1	342.929		0.479167	0.0204132	0.489918	0.0105017		0.478125	0.0205039	0.490567	0.0108036		0.498629	0.501371		101.085	101.085	202.171	0.0717735	0.5			0.0712662
11.5	24	111.382	4.76905	114.186	2.49884	232.836	0.072257		0.958941	0.041059		32849.3	718.871	1406.51	30.7799		16776.3	714.486	17147.7	367.017		0.479247	0.0204107	0.489857	0.0104846		0.478372	0.0204825	0.490413	0.0107322		0.498854	0.501146		108.341	108.341	216.681	0.0717735	0.5			0.0713499
12	25	119.493	5.10988	122.415	2.66501	249.682	0.072176		0.958991	0.0410094		35218.4	766.717	1506.05	32.7872		17985.7	765.813	18379.5	392.905		0.479313	0.0204087	0.489808	0.0104708		0.478579	0.0204655	0.490282	0.0106736		0.499044	0.500956		116.117	116.117	232.233	0.0717735	0.5			0.0714205
12.5	26	128.173	5.4755	131.23	2.84474	267.724	0.072108		0.959031	0.0409693		37756.1	818.458	1612.92	34.9641		19281.3	820.818	19699.6	420.712		0.479366	0.020407	0.489767	0.0104596		0.478752	0.0204521	0.49017	0.0106257		0.499205	0.500795		124.451	124.451	248.902	0.0717735	0.5			0.0714799
13	27	137.466	5.86764	140.674	3.0388	287.047	0.072051		0.959063	0.0409369		40474.7	874.32	1727.63	37.3197		20669.3	879.766	21114.4	450.568		0.47941	0.0204056	0.489734	0.0104506		0.478898	0.0204414	0.490075	0.0105864		0.499339	0.500661		133.383	133.383	266.766	0.0717735	0.5			0.0715297
13.5	28	147.416	6.28814	150.793	3.24804	307.745	0.0720034		0.959089	0.0409107		43387.3	934.549	1850.72	39.864		22156.3	942.94	22630.6	482.612		0.479445	0.0204045	0.489707	0.0104433		0.479019	0.0204329	0.489994	0.0105543		0.499452	0.500548		142.956	142.956	285.913	0.0717735	0.5			0.0715714
14	29	158.07	6.73899	161.636	3.47342	329.919	0.0719637		0.95911	0.0408896		46508	999.417	1982.77	42.608		23749.7	1010.64	24255.5	516.996		0.479474	0.0204035	0.489685	0.0104374		0.479119	0.0204262	0.489926	0.0105281		0.499546	0.500454		153.217	153.217	306.434	0.0717735	0.5			0.0716062
14.5	30	169.482	7.22232	173.254	3.71594	353.674	0.0719307		0.959128	0.0408724		49851.8	1069.22	2124.39	45.5638		25457	1083.2	25996.9	553.88		0.479498	0.0204028	0.489667	0.0104327		0.479203	0.0204208	0.489869	0.0105067		0.499624	0.500376		164.214	164.214	328.428	0.0717735	0.5			0.0716351
15	31	181.705	7.74045	185.704	3.97672	379.126	0.0719032		0.959141	0.0408585		53434.9	1144.27	2276.28	48.745		27286.5	1160.97	27863.3	593.442		0.479517	0.0204022	0.489652	0.0104288		0.479273	0.0204166	0.489821	0.0104892		0.499689	0.500311		176	176	352	0.0717735	0.5			0.0716592
15.5	32	194.798	8.29585	199.045	4.25697	406.397	0.0718804		0.959153	0.0408473		57274.5	1224.93	2439.14	52.1658		29247	1244.31	29863.5	635.868		0.479532	0.0204017	0.48964	0.0104257		0.47933	0.0204132	0.489781	0.0104749		0.499744	0.500256		188.632	188.632	377.264	0.0717735	0.5			0.0716792
16	33	208.826	8.89116	213.343	4.55799	435.618	0.0718616		0.959162	0.0408382		61389.1	1311.56	2613.76	55.8421		31348	1333.64	32007.3	681.362		0.479545	0.0204013	0.48963	0.0104231		0.479378	0.0204105	0.489748	0.0104633		0.499789	0.500211		202.171	202.171	404.342	0.0717735	0.5			0.0716958
16.5	34	223.855	9.52925	228.665	4.88119	466.93	0.071846		0.959169	0.0408308		65798.6	1404.57	2800.97	59.7909		33599.5	1429.37	34304.9	730.139		0.479555	0.0204009	0.489623	0.010421		0.479418	0.0204083	0.48972	0.0104538		0.499826	0.500174		216.681	216.681	433.363	0.0717735	0.5			0.0717095
17	35	239.957	10.2132	245.086	5.22809	500.484	0.0718331		0.959175	0.0408248		70524.1	1504.4	3001.68	64.0308		36012.5	1531.97	36767.3	782.434		0.479564	0.0204007	0.489616	0.0104194		0.47945	0.0204066	0.489697	0.0104461		0.499857	0.500143		232.233	232.233	464.467	0.0717735	0.5			0.0717209
17.5	36	257.212	10.9462	262.684	5.60033	536.442	0.0718225		0.95918	0.0408199		75588.4	1611.52	3216.82	68.5815		38598.4	1641.94	39406.5	838.497		0.479571	0.0204005	0.489611	0.010418		0.479477	0.0204052	0.489678	0.0104398		0.499882	0.500118		248.902	248.902	497.803	0.0717735	0.5			0.0717302
18	37	275.701	11.7319	281.544	5.99967	574.977	0.0718137		0.959184	0.040816		81015.8	1726.43	3447.45	73.4647		41369.8	1759.79	42235	898.596		0.479576	0.0204003	0.489607	0.0104169		0.479499	0.0204041	0.489662	0.0104346		0.499903	0.500097		266.766	266.766	533.532	0.0717735	0.5			0.071738
18.5	38	295.514	12.5739	301.757	6.428	616.273	0.0718065		0.959187	0.0408128		86832.6	1849.7	3694.67	78.7034		44339.9	1886.11	45266.6	963.019		0.479581	0.0204001	0.489603	0.010416		0.479517	0.0204032	0.489649	0.0104304		0.499921	0.500079		285.913	285.913	571.826	0.0717735	0.5			0.0717443
19	39	316.745	13.4764	323.421	6.88737	660.53	0.0718005		0.95919	0.0408102		93066.5	1981.89	3959.66	84.3225		47523.2	2021.49	48515.6	1032.08		0.479585	0.0204	0.4896	0.0104153		0.479532	0.0204024	0.489638	0.010427		0.499935	0.500065		306.434	306.434	612.868	0.0717735	0.5			0.0717496
19.5	40	339.498	14.4437	346.638	7.37996	707.96	0.0717956		0.959192	0.0408081		99747.7	2123.64	4243.69	90.3486		50934.8	2166.58	51997.9	1106.1		0.479588	0.0203999	0.489598	0.0104147		0.479545	0.0204019	0.489629	0.0104243		0.499947	0.500053		328.428	328.428	656.855	0.0717735	0.5			0.0717539
20	41	363.882	15.4804	371.521	7.90813	758.792	0.0717916		0.959194	0.0408064		106908	2275.63	4548.13	96.8107		54591.1	2322.09	55730.1	1185.44		0.47959	0.0203998	0.489596	0.0104142		0.479555	0.0204014	0.489622	0.010422		0.499956	0.500044		352	352	704	0.0717735	0.5			0.0717574
20.5	42	390.014	16.5915	398.19	8.47441	813.27	0.0717883		0.959195	0.040805		114582	2438.58	4874.44	103.739		58509.8	2488.76	59730.1	1270.48		0.479592	0.0203998	0.489594	0.0104138		0.479563	0.020401	0.489616	0.0104202		0.499964	0.500036		377.264	377.264	754.529	0.0717735	0.5			0.0717603
21	43	418.02	17.7824	426.772	9.08149	871.656	0.0717856		0.959196	0.0408039		122807	2613.28	5224.18	111.168		62709.8	2667.39	64017.3	1361.63		0.479594	0.0203997	0.489593	0.0104135		0.47957	0.0204007	0.489611	0.0104187		0.499971	0.500029		404.342	404.342	808.684	0.0717735	0.5			0.0717627
21.5	44	448.034	19.0588	457.405	9.7323	934.23	0.0717834		0.959197	0.040803		131623	2800.56	5599.05	119.132		67211	2858.84	68612.1	1459.33		0.479595	0.0203997	0.489592	0.0104133		0.479575	0.0204005	0.489607	0.0104175		0.499976	0.500024		433.363	433.363	866.726	0.0717735	0.5			0.0717647
22	45	480.201	20.4267	490.237	10.43	1001.29	0.0717816		0.959198	0.0408022		141070	3001.32	6000.83	127.67		72035.4	3064.03	73536.7	1564.04		0.479596	0.0203996	0.489591	0.0104131		0.47958	0.0204003	0.489603	0.0104165		0.49998	0.50002		464.467	464.467	928.934	0.0717735	0.5			0.0717663
22.5	46	514.675	21.8928	525.425	11.1778	1073.17	0.0717801		0.959198	0.0408016		151196	3216.51	6431.46	136.821		77205.9	3283.95	78814.7	1676.27		0.479597	0.0203996	0.489591	0.0104129		0.479584	0.0204001	0.4896	0.0104157		0.499984	0.500016		497.803	497.803	995.606	0.0717735	0.5			0.0717676
23	47	551.623	23.4642	563.138	11.9794	1150.21	0.0717789		0.959199	0.0408011		162048	3447.18	6893	146.632		82747.5	3519.65	84471.6	1796.57		0.479597	0.0203996	0.48959	0.0104127		0.479587	0.0204	0.489598	0.010415		0.499987	0.500013		533.532	533.532	1067.06	0.0717735	0.5			0.0717687
23.5	48	591.222	25.1483	603.558	12.8386	1232.77	0.0717779		0.959199	0.0408007		173680	3694.44	7387.68	157.147		88686.8	3772.27	90534.5	1925.49		0.479598	0.0203996	0.48959	0.0104126		0.479589	0.0203999	0.489596	0.0104145		0.499989	0.500011		571.826	571.826	1143.65	0.0717735	0.5			0.0717695
24	49	633.662	26.9534	646.879	13.7596	1321.25			0.9592	0.0408004		186146	3959.46	7917.87	168.419		95052.3	4043.02	97032.5	2063.68		0.479598	0.0203996	0.489589	0.0104125		0.479591	0.0203998	0.489595	0.010414		0.499991	0.500009		612.868	612.868	1225.74	0.0717735	0.5
24.5	50	679.147	28.8879	693.309	14.7467	1416.09			0.9592	0.0408001		199506	4243.51	8486.12	180.5		101875	4333.2	103997	2211.78		0.479599	0.0203995	0.489589	0.0104125	1	0.479593	0.0203998	0.489593	0.0104137		0.499993	0.500007		656.855	656.855	1313.71		0.5
